# Supplementary material for: Molecular Dynamic Study of Mechanism Underlying Nature of Molecular Recognition and the Role of Crosslinker in the Synthesis of Salmeterol-Targeting Molecularly Imprinted Polymer for Analysis of Salmeterol Xinafoate in Biological Fluid
Source: Molecules. 2022 Jun 5;27(11):3619. doi: 10.3390/molecules27113619 (PMC9182462; doi:10.3390/molecules27113619)
Supplement: Supplementary file 1 [file molecules-27-03619-s001.zip]

Archive with 1 entries (1 files):
- molecules-1726603-supplementary.pdf
